# Supplementary material for: RAS mutation status and immune microenvironment define distinct prognostic landscapes and predict chemotherapy benefit in pMMR colorectal cancer
Source: Front Immunol. 2026 May 7;17:1798858. doi: 10.3389/fimmu.2026.1798858 (PMC13189948; doi:10.3389/fimmu.2026.1798858)
Supplement: Supplementary file 2 [file Table2.xlsx]

## Sheet: Sheet1
RAS_wi_CRC89					RAS_mu_CRC102
	chi	df	p			chi	df	p
gender	2.9737	1	0.085		gender	0.213	1	0.64
age	2.2127	1	0.137		age	0.0964	1	0.76
locate	1.9731	1	0.16		locate	1.08	1	0.30
Grade	0.0331	1	0.856		Grade	1.48	1	0.22
lymphovasicular	5.596	1	0.018		lymphovasicular	1.62	1	0.20
Perineural	1.4832	1	0.223		Perineural	0.931	1	0.33
TNMstage	0.6872	1	0.407		TNMstage	1.78	1	0.18
βcatenin	0.9862	1	0.321		βcatenin	1.87	1	0.17
CMTM6	0.7846	1	0.376		CMTM6	1.03	1	0.31
PDL1TC	0.0865	1	0.769		PDL1TC	0.000675	1	0.98
PDL1IC	0.1539	1	0.695		PDL1IC	0.649	1	0.42
CD4	1.3835	1	0.24		CD4	1.77	1	0.18
CD8	0.5352	1	0.464		CD8	0.0685	1	0.79
CD8IE	1.4948	1	0.221		CD8IE	0.718	1	0.40
CD68	2.3095	1	0.129		CD68	0.251	1	0.62
CD163	1.2213	1	0.269		CD163	1.44	1	0.23
GLOBAL	26.8534	16	0.043		GLOBAL	13.1	16	0.67
